# Supplementary material for: Comprehensive analysis of m6A modification in immune infiltration, metabolism and drug resistance in hepatocellular carcinoma
Source: Cancer Cell Int. 2024 Apr 16;24:138. doi: 10.1186/s12935-024-03307-3 (PMC11022358; doi:10.1186/s12935-024-03307-3)
Supplement: Supplementary file 2 — Supplementary Material 2 [file 12935_2024_3307_MOESM2_ESM.xlsx]

## Sheet: Table S1
Table S1 Correlation among 23 m6A Regulators
		METTL3	METTL14	WTAP	RBM15B	RBM15	KIAA1429	ELAVL1	ZC3H13	FTO	ALKBH5	ALKBH3	YTHDF1	YTHDF2	IGF2BP3	YTHDF3	YTHDC1	YTHDC2	HNRNPA2B1	HNRNPC	IGF2BP1	IGF2BP2	EIF3A	CBLL1
METTL3	Spearman Corr.	1	0.0739	0.17155	0.39247	0.00873	0.38694	0.16749	0.01201	0.09862	0.05127	-0.03188	0.21962	0.14617	0.19011	0.16937	0.23907	0.07388	0.33761	0.36113	0.24692	0.1771	0.09966	0.18285
	p-value	--	0.05606	8.12395e-06	4.62861e-26	0.82171	2.5557e-25	1.33178e-05	0.75646	0.0107	0.1853	0.41036	9.45896e-09	0.000148186	7.29484e-07	1.06001e-05	3.77613e-10	0.05615	2.68406e-19	4.87928e-22	9.47152e-11	4.05475e-06	0.0099	1.92894e-06
METTL14	Spearman Corr.	0.0739	1	0.05685	-0.07905	0.0397	0.06895	-0.03453	0.40424	0.37733	0.02327	-0.05954	-0.20663	0.02872	-0.06269	0.24003	0.44968	0.35202	0.08639	-0.09114	-0.10561	-0.24067	0.41448	0.29812
	p-value	0.05606	--	0.1419	0.04095	0.30526	0.07473	0.37256	1.09018e-27	4.6079e-24	0.54797	0.12395	6.93366e-08	0.45825	0.10521	3.19691e-10	1.29987e-34	5.99062e-21	0.02546	0.01838	0.00625	2.85986e-10	3.70404e-29	3.37111e-15
WTAP	Spearman Corr.	0.17155	0.05685	1	0.10607	0.11105	0.11432	0.0856	0.08368	0.08441	-0.10654	0.11135	0.16171	0.32992	0.19227	0.06579	0.31687	0.1617	0.29266	0.25048	0.10233	0.07097	0.0732	0.09435
	p-value	8.12395e-06	0.1419	--	0.00603	0.00403	0.00307	0.02683	0.03045	0.02902	0.00581	0.00393	2.64113e-05	1.88332e-18	5.42925e-07	0.08908	4.54243e-17	2.64309e-05	1.11727e-14	4.97687e-11	0.00808	0.06656	0.05844	0.01464
RBM15B	Spearman Corr.	0.39247	-0.07905	0.10607	1	0.09462	0.30385	0.28593	-0.1732	-0.04033	0.17871	-0.05182	0.45487	0.21835	0.27301	0.10285	0.21118	-0.05972	0.26685	0.31857	0.27828	0.32089	0.1335	0.18379
	p-value	4.62861e-26	0.04095	0.00603	--	0.01436	9.34805e-16	4.70568e-14	6.61732e-06	0.29763	3.29984e-06	0.18068	1.79247e-35	1.1558e-08	6.7102e-13	0.00776	3.50059e-08	0.12281	2.26919e-12	3.02826e-17	2.30764e-13	1.73159e-17	0.000535974	1.70463e-06
RBM15	Spearman Corr.	0.00873	0.0397	0.11105	0.09462	1	0.10969	0.09146	-0.01061	0.04362	0.05319	0.01244	0.22905	0.26714	0.12679	0.14616	0.16433	0.01709	0.20267	0.11978	0.05884	0.00568	0.04552	0.02489
	p-value	0.82171	0.30526	0.00403	0.01436	--	0.0045	0.01797	0.78414	0.25984	0.16941	0.74817	2.05768e-09	2.14659e-12	0.00101	0.000148345	1.94208e-05	0.65912	1.24176e-07	0.00191	0.12844	0.88348	0.23967	0.52049
KIAA1429	Spearman Corr.	0.38694	0.06895	0.11432	0.30385	0.10969	1	0.03933	-0.06216	0.03078	0.0451	-0.12433	0.12127	0.12372	0.26151	0.62297	0.15081	0.04552	0.14807	0.28134	0.24584	0.26379	0.3412	0.21633
	p-value	2.5557e-25	0.07473	0.00307	9.34805e-16	0.0045	--	0.30977	0.10823	0.42671	0.24404	0.00127	0.00167	0.00134	6.36213e-12	3.5885e-73	9.01149e-05	0.23964	0.000121167	1.2303e-13	1.14905e-10	4.11304e-12	1.06007e-19	1.58623e-08
ELAVL1	Spearman Corr.	0.16749	-0.03453	0.0856	0.28593	0.09146	0.03933	1	-0.12066	0.0694	0.18089	0.01061	0.31152	0.04329	0.15911	0.04537	0.15759	0.04041	0.29348	0.32208	0.16212	0.20771	0.00603	0.17463
	p-value	1.33178e-05	0.37256	0.02683	4.70568e-14	0.01797	0.30977	--	0.00177	0.07286	2.49017e-06	0.78423	1.60403e-16	0.26353	3.56309e-05	0.2412	4.23726e-05	0.29662	9.335e-15	1.29851e-17	2.51531e-05	5.90281e-08	0.87631	5.53589e-06
ZC3H13	Spearman Corr.	0.01201	0.40424	0.08368	-0.1732	-0.01061	-0.06216	-0.12066	1	0.32771	-0.08112	-0.06403	-0.14309	-0.02681	-0.12614	0.14792	0.34047	0.38422	0.09889	-0.17193	-0.22548	-0.19731	0.23155	0.15351
	p-value	0.75646	1.09018e-27	0.03045	6.61732e-06	0.78414	0.10823	0.00177	--	3.26567e-18	0.03593	0.09799	0.000204646	0.4888	0.00108	0.00012312	1.2807e-19	5.85255e-25	0.01049	7.74861e-06	3.69599e-09	2.68089e-07	1.35712e-09	6.69858e-05
FTO	Spearman Corr.	0.09862	0.37733	0.08441	-0.04033	0.04362	0.03078	0.0694	0.32771	1	0.0926	0.15991	0.01146	0.07183	-0.08152	0.09696	0.24074	0.29705	0.09086	-0.09259	-0.16319	-0.23837	0.29	0.1404
	p-value	0.0107	4.6079e-24	0.02902	0.29763	0.25984	0.42671	0.07286	3.26567e-18	--	0.01658	3.24982e-05	0.76741	0.06336	0.03502	0.0121	2.8264e-10	4.27466e-15	0.01875	0.0166	2.22129e-05	4.26375e-10	1.97993e-14	0.000269824
ALKBH5	Spearman Corr.	0.05127	0.02327	-0.10654	0.17871	0.05319	0.0451	0.18089	-0.08112	0.0926	1	0.03152	0.16998	-0.0304	-0.01808	0.1073	0.00657	-0.09747	0.04895	0.03141	0.10873	0.07078	0.01717	-0.02971
	p-value	0.1853	0.54797	0.00581	3.29984e-06	0.16941	0.24404	2.49017e-06	0.03593	0.01658	--	0.41568	9.84066e-06	0.4325	0.64064	0.00547	0.86534	0.01166	0.2061	0.41733	0.00487	0.06732	0.65763	0.44294
ALKBH3	Spearman Corr.	-0.03188	-0.05954	0.11135	-0.05182	0.01244	-0.12433	0.01061	-0.06403	0.15991	0.03152	1	-0.07519	0.18939	-0.06204	-0.07356	-0.12123	-0.10919	-0.03485	0.01204	-0.11867	-0.15365	-0.13942	-0.09343
	p-value	0.41036	0.12395	0.00393	0.18068	0.74817	0.00127	0.78423	0.09799	3.24982e-05	0.41568	--	0.05192	8.0475e-07	0.10891	0.05722	0.00168	0.00469	0.36817	0.75586	0.00211	6.59661e-05	0.000298076	0.01564
YTHDF1	Spearman Corr.	0.21962	-0.20663	0.16171	0.45487	0.22905	0.12127	0.31152	-0.14309	0.01146	0.16998	-0.07519	1	0.12823	0.24795	0.01251	0.19814	-0.01498	0.24808	0.19057	0.20925	0.27463	-0.07194	0.15248
	p-value	9.45896e-09	6.93366e-08	2.64113e-05	1.79247e-35	2.05768e-09	0.00167	1.60403e-16	0.000204646	0.76741	9.84066e-06	0.05192	--	0.000886676	7.87008e-11	0.74673	2.38325e-07	0.69887	7.68755e-11	6.85046e-07	4.69072e-08	4.84763e-13	0.06295	7.50061e-05
YTHDF2	Spearman Corr.	0.14617	0.02872	0.32992	0.21835	0.26714	0.12372	0.04329	-0.02681	0.07183	-0.0304	0.18939	0.12823	1	0.176	0.08683	0.14027	-0.00985	0.14824	0.22991	0.00879	-0.01945	0.04641	0.00706
	p-value	0.000148186	0.45825	1.88332e-18	1.1558e-08	2.14659e-12	0.00134	0.26353	0.4888	0.06336	0.4325	8.0475e-07	0.000886676	--	4.65817e-06	0.02471	0.000273293	0.79917	0.000118913	1.78455e-09	0.82047	0.61547	0.23058	0.85543
IGF2BP3	Spearman Corr.	0.19011	-0.06269	0.19227	0.27301	0.12679	0.26151	0.15911	-0.12614	-0.08152	-0.01808	-0.06204	0.24795	0.176	1	0.03044	0.08309	-0.03292	0.30144	0.24474	0.35782	0.45406	0.12633	0.22615
	p-value	7.29484e-07	0.10521	5.42925e-07	6.7102e-13	0.00101	6.36213e-12	3.56309e-05	0.00108	0.03502	0.64064	0.10891	7.87008e-11	4.65817e-06	--	0.43187	0.03165	0.39527	1.60794e-15	1.39667e-10	1.2259e-21	2.45308e-35	0.00106	3.31394e-09
YTHDF3	Spearman Corr.	0.16937	0.24003	0.06579	0.10285	0.14616	0.62297	0.04537	0.14792	0.09696	0.1073	-0.07356	0.01251	0.08683	0.03044	1	0.19333	0.17537	0.10694	0.0754	0.05776	0.04387	0.37077	0.2715
	p-value	1.06001e-05	3.19691e-10	0.08908	0.00776	0.000148345	3.5885e-73	0.2412	0.00012312	0.0121	0.00547	0.05722	0.74673	0.02471	0.43187	--	4.6833e-07	5.04567e-06	0.00562	0.05127	0.13556	0.25717	3.14255e-23	9.07764e-13
YTHDC1	Spearman Corr.	0.23907	0.44968	0.31687	0.21118	0.16433	0.15081	0.15759	0.34047	0.24074	0.00657	-0.12123	0.19814	0.14027	0.08309	0.19333	1	0.34231	0.33415	0.20341	0.00297	0.09289	0.29753	0.25971
	p-value	3.77613e-10	1.29987e-34	4.54243e-17	3.50059e-08	1.94208e-05	9.01149e-05	4.23726e-05	1.2807e-19	2.8264e-10	0.86534	0.00168	2.38325e-07	0.000273293	0.03165	4.6833e-07	--	7.9302e-20	6.48928e-19	1.11414e-07	0.93882	0.01625	3.84521e-15	8.95885e-12
YTHDC2	Spearman Corr.	0.07388	0.35202	0.1617	-0.05972	0.01709	0.04552	0.04041	0.38422	0.29705	-0.09747	-0.10919	-0.01498	-0.00985	-0.03292	0.17537	0.34231	1	0.13544	-0.12874	-0.19178	-0.12413	0.27051	0.2314
	p-value	0.05615	5.99062e-21	2.64309e-05	0.12281	0.65912	0.23964	0.29662	5.85255e-25	4.27466e-15	0.01166	0.00469	0.69887	0.79917	0.39527	5.04567e-06	7.9302e-20	--	0.00044351	0.000845092	5.80391e-07	0.00129	1.10539e-12	1.39169e-09
HNRNPA2B1	Spearman Corr.	0.33761	0.08639	0.29266	0.26685	0.20267	0.14807	0.29348	0.09889	0.09086	0.04895	-0.03485	0.24808	0.14824	0.30144	0.10694	0.33415	0.13544	1	0.38963	0.28548	0.22271	0.18759	0.23755
	p-value	2.68406e-19	0.02546	1.11727e-14	2.26919e-12	1.24176e-07	0.000121167	9.335e-15	0.01049	0.01875	0.2061	0.36817	7.68755e-11	0.000118913	1.60794e-15	0.00562	6.48928e-19	0.00044351	--	1.11603e-25	5.18292e-14	5.78403e-09	1.02747e-06	4.91021e-10
HNRNPC	Spearman Corr.	0.36113	-0.09114	0.25048	0.31857	0.11978	0.28134	0.32208	-0.17193	-0.09259	0.03141	0.01204	0.19057	0.22991	0.24474	0.0754	0.20341	-0.12874	0.38963	1	0.23024	0.29816	0.09084	0.01772
	p-value	4.87928e-22	0.01838	4.97687e-11	3.02826e-17	0.00191	1.2303e-13	1.29851e-17	7.74861e-06	0.0166	0.41733	0.75586	6.85046e-07	1.78455e-09	1.39667e-10	0.05127	1.11414e-07	0.000845092	1.11603e-25	--	1.68907e-09	3.34485e-15	0.01877	0.64728
IGF2BP1	Spearman Corr.	0.24692	-0.10561	0.10233	0.27828	0.05884	0.24584	0.16212	-0.22548	-0.16319	0.10873	-0.11867	0.20925	0.00879	0.35782	0.05776	0.00297	-0.19178	0.28548	0.23024	1	0.49551	0.13958	0.10004
	p-value	9.47152e-11	0.00625	0.00808	2.30764e-13	0.12844	1.14905e-10	2.51531e-05	3.69599e-09	2.22129e-05	0.00487	0.00211	4.69072e-08	0.82047	1.2259e-21	0.13556	0.93882	5.80391e-07	5.18292e-14	1.68907e-09	--	9.69313e-43	0.000293264	0.00962
IGF2BP2	Spearman Corr.	0.1771	-0.24067	0.07097	0.32089	0.00568	0.26379	0.20771	-0.19731	-0.23837	0.07078	-0.15365	0.27463	-0.01945	0.45406	0.04387	0.09289	-0.12413	0.22271	0.29816	0.49551	1	0.08606	0.10671
	p-value	4.05475e-06	2.85986e-10	0.06656	1.73159e-17	0.88348	4.11304e-12	5.90281e-08	2.68089e-07	4.26375e-10	0.06732	6.59661e-05	4.84763e-13	0.61547	2.45308e-35	0.25717	0.01625	0.00129	5.78403e-09	3.34485e-15	9.69313e-43	--	0.02601	0.00573
EIF3A	Spearman Corr.	0.09966	0.41448	0.0732	0.1335	0.04552	0.3412	0.00603	0.23155	0.29	0.01717	-0.13942	-0.07194	0.04641	0.12633	0.37077	0.29753	0.27051	0.18759	0.09084	0.13958	0.08606	1	0.31561
	p-value	0.0099	3.70404e-29	0.05844	0.000535974	0.23967	1.06007e-19	0.87631	1.35712e-09	1.97993e-14	0.65763	0.000298076	0.06295	0.23058	0.00106	3.14255e-23	3.84521e-15	1.10539e-12	1.02747e-06	0.01877	0.000293264	0.02601	--	6.12459e-17
CBLL1	Spearman Corr.	0.18285	0.29812	0.09435	0.18379	0.02489	0.21633	0.17463	0.15351	0.1404	-0.02971	-0.09343	0.15248	0.00706	0.22615	0.2715	0.25971	0.2314	0.23755	0.01772	0.10004	0.10671	0.31561	1
	p-value	1.92894e-06	3.37111e-15	0.01464	1.70463e-06	0.52049	1.58623e-08	5.53589e-06	6.69858e-05	0.000269824	0.44294	0.01564	7.50061e-05	0.85543	3.31394e-09	9.07764e-13	8.95885e-12	1.39169e-09	4.91021e-10	0.64728	0.00962	0.00573	6.12459e-17	--
